# Supplementary material for: Hormone biosynthesis and metabolism members of 2OGD superfamily are involved in berry development and respond to MeJA and ABA treatment of Vitis vinifera L
Source: BMC Plant Biol. 2022 Sep 6;22:427. doi: 10.1186/s12870-022-03810-7 (PMC9446723; doi:10.1186/s12870-022-03810-7)
Supplement: Supplementary file 4 — Additional file 4: Supplementary Table S1. Detailed information of 163 members of Vv2OGD superfamily. Supplementary Table S2. Primers used in this study. Supplementary Table S3. Sequence and details of each motif in Suppl. Fig. S3. [file 12870_2022_3810_MOESM4_ESM.xlsx]

## Sheet: Table S1
Supplementary Table S1. Detailed information of 163 members of Vv2OGD superfamily
GeneID	Gene Name	Class	Clade	Chromosome	Start	End	Strand	Number of exons	ORF Length (bp)	Protein Lentgth (aa)	Gene duplication modes	Collinear pair
VIT_204s0023g03300.1	VvALKBH15	DOXA	2	Chr4	19828896	19833451	+	7	1593	531	Proximal	AT4G36090.1, Solyc02g083960.3.1
VIT_212s0034g01810.1	VvALKBH16	DOXA	2	Chr12	18022235	18024566	-	6	1374	458	Dispersed
VIT_209s0002g00770.1	VvALKBH1B	DOXA	3	Chr9	515746	518695	-	4	1374	458	Dispersed	AT3G14160.1 |AtALKBH1C
VIT_201s0010g03650.1	VvALKBH1A	DOXA	4	Chr1	21007063	21012137	-	7	1083	361	Dispersed
VIT_218s0075g00510.1	VvALKBH6	DOXA	6	Chr18	22007283	22009982	+	7	789	263	Dispersed
VIT_202s0087g00460.1	VvALKBH8A	DOXA	8	Chr2	17792452	17807280	-	15	2739	913	Dispersed	Solyc08g075120.3.1
VIT_207s0005g00160.1	VvALKBH8B	DOXA	9	Chr7	2935676	2937863	-	4	783	261	Dispersed	Solyc09g074920.3.1
VIT_200s0264g00040.1	VvP4H18	DOXB	1	ChrUn	19014689	19018301	-	7	864	288	Dispersed
VIT_218s0001g00950.1	VvP4H3	DOXB	1	Chr18	1670640	1675832	+	7	867	289	Dispersed	Solyc04g081930.3.1 |SlP4H
VIT_205s0020g02220.1	VvP4H2	DOXB	3	Chr5	3947754	3955596	-	7	897	299	Dispersed	AT3G06300.1 |AtP4H2, AT5G18900.1 |AtP4H4, Solyc01g080530.3.1 |SlP4H
VIT_214s0066g02170.1	VvP4H6	DOXB	3	Chr14	28395042	28398280	+	8	951	317	Dispersed
VIT_205s0062g01220.1	VvP4H1	DOXB	5	Chr5	19988367	20023935	+	12	864	288	Dispersed
VIT_203s0091g00540.1	VvP4H15	DOXB	6	Chr3	6976055	6984113	+	8	849	283	Proximal
VIT_203s0091g00520.1	VvP4H16	DOXB	6	Chr3	6905947	6914289	+	8	783	261	WGD
VIT_207s0129g00460.1	VvP4H17	DOXB	6	Chr7	15698865	15706662	-	8	858	286	WGD
VIT_216s0022g02410.1		DOXB	7	Chr16	15048342	15049427	+	3	528	176	Proximal
VIT_204s0008g04940.1	VvGA3ox5	DOXC	3	Chr4	4431520	4432859	-	2	1068	356	Proximal
VIT_209s0002g05270.1	VvGA3ox6	DOXC	3	Chr9	4993656	4995065	+	2	1098	366	Tandem
VIT_209s0002g05300.1	VvGA3ox7	DOXC	3	Chr9	5037670	5040878	-	2	1080	360	Tandem
VIT_216s0022g02310.1	VvGA20ox10	DOXC	7	Chr16	14861538	14862969	-	3	1149	383	WGD	AT5G51810.1 |AtGA20ox2, Solyc03g006880.3.1 |SlGA20ox1
VIT_218s0001g01390.1	VvGA20ox11	DOXC	7	Chr18	1983110	1985445	-	3	1137	379	Dispersed
VIT_215s0048g01320.1	VvGA20ox6	DOXC	7	Chr15	15453736	15455130	+	3	1155	385	WGD
VIT_204s0044g01650.1	VvGA20ox7	DOXC	7	Chr4	23382448	23384135	-	3	1134	378	Proximal
VIT_202s0234g00010.1	VvGA20ox8	DOXC	7	Chr2	12465	13764	-	3	1074	358	Dispersed
VIT_204s0044g01520.1	VvGA20ox9	DOXC	7	Chr4	23110760	23112150	-	3	1128	376	Proximal
VIT_213s0067g01150.1	VvGA2ox10	DOXC	12	Chr13	635013	637186	+	2	1149	383	Proximal	Solyc06g051360.3.1
VIT_205s0077g00520.1	VvGA2ox11	DOXC	12	Chr5	344130	346779	-	3	1020	340	Dispersed	Solyc01g058030.2.1 | SlGA2ox6
VIT_219s0140g00120.1	VvGA2ox1a	DOXC	12	Chr19	15497839	15499388	+	3	972	324	Tandem
VIT_219s0140g00140.1	VvGA2ox1b	DOXC	12	Chr19	15603359	15604772	+	3	999	333	Tandem
VIT_210s0003g03490.1	VvGA2ox2	DOXC	12	Chr10	5846741	5848279	+	3	1002	334	Dispersed	AT1G30040.1 |AtGA2ox2
VIT_207s0005g01920.1	VvGA2ox6	DOXC	12	Chr7	4377235	4379446	+	3	1002	334	Dispersed	Solyc01g079200.3.1 |SlGA2ox3
VIT_209s0002g03650.1	VvGA2ox9	DOXC	12	Chr9	3357048	3359186	+	3	1122	374	Dispersed	Solyc03g120970.3.1
VIT_201s0010g01650.1	VvGA2ox12	DOXC	13	Chr1	17965019	17966459	-	3	1023	341	Dispersed
VIT_219s0177g00020.1	VvGA2ox13	DOXC	13	Chr19	5852014	5864139	-	3	672	224	WGD
VIT_219s0177g00030.1	VvGA2ox14	DOXC	13	Chr19	5864698	5866734	-	3	990	330	Tandem
VIT_210s0116g00410.1	VvGA2ox8	DOXC	13	Chr10	190359	195087	-	4	1266	422	WGD
VIT_206s0004g06790.1		DOXC	14	Chr6	7476256	7478434	+	3	1014	338	Dispersed	Solyc06g082030.3.1
VIT_204s0044g02010.1	VvDAO1	DOXC	15	Chr4	23794903	23796634	-	3	897	299	Dispersed
VIT_215s0046g02550.1		DOXC	17	Chr15	19336280	19337354	+	2	987	329	WGD	Solyc01g094590.3.1
VIT_216s0050g00640.1		DOXC	17	Chr16	17593253	17594533	-	2	984	328	Dispersed	Solyc03g025490.3.1
VIT_202s0025g03440.1		DOXC	17	Chr2	2940011	2941068	+	2	966	322	WGD
VIT_207s0151g00300.1		DOXC	19	Chr7	849911	852426	-	2	1440	480	Dispersed	Solyc09g065580.3.1
VIT_208s0058g00940.1		DOXC	19	Chr8	10257129	10268121	-	5	1341	447	Dispersed
VIT_204s0008g04920.1		DOXC	20	Chr4	4415921	4417521	+	3	561	187	Proximal
VIT_209s0002g05280.1		DOXC	20	Chr9	5009042	5010348	-	3	1137	379	Tandem
VIT_209s0002g05290.1		DOXC	20	Chr9	5011954	5013488	-	3	1038	346	Tandem
VIT_209s0002g05310.1		DOXC	20	Chr9	5051513	5052701	-	3	813	271	Tandem
VIT_209s0002g05320.1		DOXC	20	Chr9	5054916	5056221	-	3	942	314	Tandem
VIT_209s0002g05340.1		DOXC	20	Chr9	5076021	5077285	-	3	951	317	Tandem
VIT_209s0002g05350.1		DOXC	20	Chr9	5095702	5096669	-	3	720	240	Tandem
VIT_203s0063g01320.1		DOXC	21	Chr3	4775199	4779682	-	2	375	125	Tandem	Solyc01g108870.3.1
VIT_203s0063g01150.1		DOXC	21	Chr3	4643010	4644218	-	3	1029	343	Tandem
VIT_203s0063g01160.1		DOXC	21	Chr3	4651755	4652826	-	4	816	272	Tandem
VIT_203s0063g01180.1		DOXC	21	Chr3	4675263	4676619	-	3	1182	394	Proximal
VIT_203s0063g01210.1		DOXC	21	Chr3	4691827	4693030	-	3	1029	343	Tandem
VIT_203s0063g01220.1		DOXC	21	Chr3	4701996	4707486	-	3	288	96	Tandem
VIT_203s0063g01250.1		DOXC	21	Chr3	4712378	4725151	-	3	984	328	Proximal
VIT_203s0063g01280.1		DOXC	21	Chr3	4733147	4733971	-	2	744	248	Tandem
VIT_203s0063g01290.1		DOXC	21	Chr3	4755007	4756217	-	3	1029	343	Tandem
VIT_203s0063g01310.1		DOXC	21	Chr3	4768405	4771888	-	6	1773	591	Tandem
VIT_203s0063g01330.1		DOXC	21	Chr3	4782500	4783619	-	3	939	313	Tandem
VIT_203s0063g01340.1		DOXC	21	Chr3	4798956	4800827	-	3	1044	348	Tandem
VIT_207s0031g00100.1		DOXC	23	Chr7	16332205	16336970	-	12	993	331	Dispersed	Solyc02g093070.3.1
VIT_200s0299g00050.1		DOXC	24	ChrUn	22060971	22064811	+	4	240	80	Dispersed
VIT_200s2197g00010.3		DOXC	24	ChrUn	41216318	41216721	+	2	309	103	Dispersed
VIT_211s0016g03200.1		DOXC	27	Chr11	2567976	2573241	+	11	1077	359	Dispersed
VIT_218s0001g14310.1	VvF3H1	DOXC	28	Chr18	12303097	12304871	+	3	1077	359	WGD
VIT_204s0023g03370.1	VvF3H2	DOXC	28	Chr4	19929695	19931198	+	3	1092	364	WGD	Solyc02g083860.3.1 |SlF3H
VIT_206s0004g00760.1	VvF6H1a	DOXC	30	Chr6	880681	881893	-	2	1077	359	Tandem
VIT_206s0004g00770.1	VvF6H1b	DOXC	30	Chr6	885435	886656	-	2	1077	359	Tandem
VIT_200s0521g00010.1		DOXC	30	ChrUn	31114598	31117308	-	3	1101	367	Tandem
VIT_200s0521g00030.1		DOXC	30	ChrUn	31125830	31126141	-	1	312	104	Tandem
VIT_200s0687g00010.1		DOXC	30	ChrUn	34233356	34236078	-	3	1101	367	Tandem
VIT_200s0687g00020.1		DOXC	30	ChrUn	34242821	34243132	-	1	312	104	Tandem
VIT_219s0027g01110.1		DOXC	30	Chr19	20817471	20819419	-	3	1101	367	WGD
VIT_201s0011g05650.1		DOXC	31	Chr1	5367687	5368963	+	2	1182	394	Dispersed	Solyc04g007980.3.1
VIT_205s0049g00220.1		DOXC	31	Chr5	7321577	7322977	+	3	1095	365	Proximal	Solyc09g089680.3.1
VIT_205s0049g00280.1		DOXC	31	Chr5	7355513	7357165	-	3	1098	366	Tandem	Solyc09g089780.3.1
VIT_205s0049g00300.1		DOXC	31	Chr5	7361074	7362446	+	3	1104	368	Tandem	Solyc09g089800.2.1
VIT_205s0049g00390.1		DOXC	31	Chr5	7435113	7436982	+	3	1122	374	Tandem	Solyc09g089820.2.1
VIT_200s1313g00010.1		DOXC	31	ChrUn	38424211	38425890	-	3	1209	403	Dispersed
VIT_205s0049g00230.1		DOXC	31	Chr5	7324539	7326145	+	3	924	308	Proximal
VIT_205s0049g00260.1		DOXC	31	Chr5	7335914	7341237	+	3	246	82	Tandem
VIT_205s0049g00270.1		DOXC	31	Chr5	7342848	7344486	+	3	1098	366	Tandem
VIT_205s0049g00310.1		DOXC	31	Chr5	7368168	7369839	-	3	1092	364	Tandem
VIT_205s0049g00330.1		DOXC	31	Chr5	7382457	7384008	+	3	1080	360	Tandem
VIT_205s0049g00340.1		DOXC	31	Chr5	7390074	7391653	+	3	1107	369	Tandem
VIT_205s0049g00350.1		DOXC	31	Chr5	7405476	7407224	+	3	1107	369	Tandem
VIT_205s0049g00360.1		DOXC	31	Chr5	7410355	7411681	+	3	627	209	Tandem
VIT_205s0049g00370.1		DOXC	31	Chr5	7413720	7415097	+	3	1020	340	Tandem
VIT_205s0049g00400.1		DOXC	31	Chr5	7444864	7446721	+	3	1122	374	Tandem
VIT_205s0049g00410.1		DOXC	31	Chr5	7455371	7457270	+	3	1122	374	Tandem
VIT_205s0049g00420.1		DOXC	31	Chr5	7461269	7463458	+	3	1119	373	Tandem
VIT_205s0049g00430.1		DOXC	31	Chr5	7468976	7471045	+	3	1128	376	Tandem
VIT_205s0172g00007.1		DOXC	31	Chr5_random	145398	145843	+	2	354	118	Dispersed
VIT_207s0005g03060.1		DOXC	31	Chr7	5888693	5889997	+	3	1134	378	Proximal
VIT_208s0007g03040.1		DOXC	31	Chr8	17083258	17084422	-	2	1092	364	Tandem
VIT_208s0007g03050.1		DOXC	31	Chr8	17096774	17097935	-	2	1092	364	Tandem
VIT_212s0028g02410.1		DOXC	31	Chr12	3143749	3144669	-	3	747	249	Tandem
VIT_212s0028g02420.1		DOXC	31	Chr12	3151065	3152354	-	3	1062	354	Tandem
VIT_208s0007g04540.1		DOXC	37	Chr8	18459916	18461377	-	4	1134	378	Dispersed	Solyc09g008560.3.1
VIT_200s0250g00090.1		DOXC	37	ChrUn	17381428	17383047	+	4	1125	375	Dispersed
VIT_203s0017g00620.1		DOXC	37	Chr3	15307070	15312239	+	4	1059	353	Proximal
VIT_203s0017g00700.1		DOXC	37	Chr3	15597050	15598147	+	2	264	88	Tandem
VIT_203s0017g00710.1		DOXC	37	Chr3	15617726	15621748	+	5	1044	348	Tandem
VIT_203s0017g00830.1		DOXC	37	Chr3	15941013	15957226	+	6	1629	543	Proximal
VIT_216s0013g00730.1		DOXC	37	Chr16	6115901	6116644	-	2	603	201	Tandem
VIT_216s0013g00740.1		DOXC	37	Chr16	6121318	6122857	-	3	1068	356	Tandem
VIT_218s0001g06690.1		DOXC	37	Chr18	5030037	5032098	+	4	783	261	Dispersed
VIT_202s0025g02970.1	VvDLO3	DOXC	38	Chr2	2531227	2532555	-	3	1047	349	Tandem
VIT_202s0025g02960.1	VvDLO4	DOXC	38	Chr2	2525445	2527027	-	3	1047	349	WGD
VIT_215s0048g02430.1	VvDLO5	DOXC	38	Chr15	16617768	16619071	+	4	1035	345	WGD
VIT_207s0005g03130.1	VvDLO6	DOXC	38	Chr7	5944297	5945312	+	4	639	213	Proximal
VIT_207s0005g03150.1	VvDLO7	DOXC	38	Chr7	5978292	5980037	+	4	1026	342	Proximal
VIT_216s0098g00860.1	VvDMR6a	DOXC	38	Chr16	21183240	21186735	-	4	1017	339	WGD	Solyc03g080190.3.1 |SlDLO1
VIT_213s0047g00210.1	VvDMR6b	DOXC	38	Chr13	15729790	15734329	-	4	1014	338	Dispersed
VIT_203s0017g02350.1		DOXC	45	Chr3	19173710	19192428	+	3	1068	356	Dispersed
VIT_213s0067g01020.1	VvJOX5	DOXC	46	Chr13	584441	586196	-	3	1080	360	WGD	AT5G05600.1 |AtJOX2
VIT_208s0105g00380.1	VvJOX6	DOXC	46	Chr8	7600887	7603380	-	3	1086	362	WGD
VIT_202s0025g04720.1		DOXC	47	Chr2	4282539	4283777	+	2	1068	356	WGD	Solyc08g080040.3.1
VIT_218s0001g03430.1		DOXC	47	Chr18	3310073	3311891	-	3	999	333	Proximal
VIT_218s0001g03470.1		DOXC	47	Chr18	3338358	3340752	+	3	1008	336	Tandem
VIT_218s0001g03490.1		DOXC	47	Chr18	3349227	3350587	+	3	1008	336	Tandem
VIT_218s0001g03510.1		DOXC	47	Chr18	3354108	3359000	+	7	2043	681	Tandem
VIT_210s0003g02450.1		DOXC	52	Chr10	4380440	4382317	-	4	1101	367	Proximal	Solyc02g071400.3.1
VIT_202s0012g00320.1		DOXC	52	Chr2	6113176	6119879	+	4	1050	350	Proximal
VIT_202s0012g00360.1		DOXC	52	Chr2	6126914	6130224	+	4	1011	337	Proximal
VIT_202s0012g00390.1		DOXC	52	Chr2	6174349	6176342	+	4	1062	354	Tandem
VIT_202s0012g00400.1		DOXC	52	Chr2	6184237	6187378	+	5	1041	347	Tandem
VIT_202s0012g00410.1		DOXC	52	Chr2	6193720	6198659	+	5	1041	347	Tandem
VIT_202s0012g00440.1		DOXC	52	Chr2	6209000	6209468	+	2	396	132	Tandem
VIT_202s0012g00450.1		DOXC	52	Chr2	6211851	6213490	+	4	1062	354	Tandem
VIT_210s0003g02260.1		DOXC	52	Chr10	4055584	4057809	-	3	873	291	Proximal
VIT_210s0003g02280.1		DOXC	52	Chr10	4083510	4085845	-	3	912	304	Tandem
VIT_210s0003g02290.1		DOXC	52	Chr10	4121661	4123658	+	4	1080	360	Tandem
VIT_210s0003g02300.1		DOXC	52	Chr10	4128104	4129933	-	4	1089	363	Tandem
VIT_210s0003g02320.1		DOXC	52	Chr10	4143873	4165584	-	8	1341	447	Tandem
VIT_210s0003g02330.1		DOXC	52	Chr10	4182368	4184353	+	4	1080	360	Tandem
VIT_210s0003g02340.1		DOXC	52	Chr10	4191623	4193286	-	4	924	308	Tandem
VIT_210s0003g02350.1		DOXC	52	Chr10	4236835	4238482	+	4	906	302	Tandem
VIT_210s0003g02360.1		DOXC	52	Chr10	4245989	4247817	-	4	915	305	Tandem
VIT_210s0003g02380.1		DOXC	52	Chr10	4276010	4277702	+	4	687	229	Proximal
VIT_210s0003g02390.1		DOXC	52	Chr10	4304344	4306136	-	4	1089	363	Proximal
VIT_210s0003g02400.1		DOXC	52	Chr10	4344243	4345935	-	4	924	308	Tandem
VIT_210s0003g02410.1		DOXC	52	Chr10	4358797	4373583	+	4	1098	366	Tandem
VIT_210s0003g02470.1		DOXC	52	Chr10	4421930	4423333	+	3	645	215	Proximal
VIT_210s0003g02490.1		DOXC	52	Chr10	4435330	4437358	-	2	645	215	Proximal
VIT_215s0021g00950.1		DOXC	52	Chr15	10879807	10887359	-	4	1095	365	Dispersed
VIT_216s0022g00420.1		DOXC	52	Chr16	11422046	11423535	+	4	1104	368	WGD
VIT_216s0022g00430.1		DOXC	52	Chr16	11462797	11464295	+	4	1158	386	Tandem
VIT_211s0016g02380.1	VvACO1	DOXC	53	Chr11	1906418	1907580	-	3	921	307	Dispersed
VIT_200s2086g00010.1	VvACO4a	DOXC	53	ChrUn	40967931	40968648	-	2	618	206	Dispersed
VIT_212s0059g01380.1	VvACO4b	DOXC	53	Chr12	6310948	6312188	+	4	933	311	Dispersed
VIT_218s0001g01840.1	VvACO5	DOXC	53	Chr18	2347198	2348427	-	3	936	312	Dispersed	AT1G77330.1 |AtACO5
VIT_205s0020g01310.1	VvLBO1	DOXC	54	Chr5	3023265	3024594	+	4	1098	366	Dispersed
VIT_213s0019g02010.1	VvLBO2	DOXC	54	Chr13	3328977	3330424	-	4	1104	368	WGD
VIT_208s0007g00750.1	VvLBO3	DOXC	54	Chr8	14960085	14969195	-	8	2106	702	WGD
VIT_203s0091g01080.1		DOXC	55	Chr3	7693498	7695038	-	2	1116	372	Dispersed
VIT_209s0002g08090.2		DOXC	55	Chr9	8708881	8712090	-	4	900	300	WGD
VIT_211s0118g00360.1		DOXC	55	Chr11	6017620	6019602	-	4	852	284	Tandem
VIT_211s0118g00370.1		DOXC	55	Chr11	6038984	6040737	-	4	969	323	Tandem
VIT_211s0118g00390.1		DOXC	55	Chr11	6061779	6063576	-	4	1071	357	Tandem
VIT_201s0011g06280.1		Unclassified	Unclassified	Chr1	6076557	6083186	+	8	1221	407	Dispersed

## Sheet: Table S2
Supplementary Table S2. Primers used in this study
Gene ID	Gene name		Primer Sequence (5'→3')
VIT_204s0044g00580.1	VvActin	F	CTTGCATCCCTCAGCACCTT
		R	TCCTGTGGACAATGGATGGA
VIT_211s0016g02380.1	VvACO1	F	GCTCAACTGTTCAAGCTGGC
		R	GAGCCCCCTAACAAGCTCAG
VIT_200s2086g00010.1	VvACO4a	F	CCTTTTACGGGTCTCAGGGG
		R	TGAAGCCCACTGACCTTGTC
VIT_212s0059g01380.1	VvACO4b	F	GCAAATGGACGCTGTGGAAA
		R	TGAGACAGGTAGATGGCGGA
VIT_204s0044g02010.1	VvDAO1	F	AGGGTACAATGCAAGGAGGC
		R	GGTGACGGGAACAAAAAGGC
VIT_205s0020g01310.1	VvLBO1	F	CGGCTCAGTAGGGCTTCAAA
		R	GCTTGGAGCGTAGAACGTGA
VIT_216s0098g00860.1	VvDMR6a	F	GGATTGCCAGGACACACAGA
		R	GGGATGTGGCTTGATAGCGA
VIT_213s0047g00210.1	VvDMR6b	F	CTTAAGGACGGCAAGTGGGT
		R	GCTCGGTGCCATACACTTCT
VIT_202s0025g02970.1	VvDLO3	F	GTACCCGGGCTTCAGGTTTTA
		R	GTTGCAGTTCACCACAGCTC
VIT_202s0025g02960.1	VvDLO4	F	CTGAGACTGCTGGAAGCCAT
		R	ACCCAGGCACATCATCTTGG
VIT_219s0140g00120.1	VvGA2ox1a	F	CCACCATATCCAGAACGCCA
		R	ACCTGCAAGGAGTCACCAAC
VIT_219s0140g00140.1	VvGA2ox1b	F	TCGTGGAAGGAAAGGAGAGC
		R	CCGTCCTCTCAAACTGGCTAA
VIT_210s0003g03490.1	VvGA2ox2	F	AGCACCTTTACCCTCACTGG
		R	TTCTCAAAGAGCCCAAGCCT
VIT_213s0067g01150.1	VvGA2ox10	F	TCGGGTCTGTCCCCTAATGT
		R	CCAACCGTGACCATAACCGA
VIT_205s0077g00520.1	VvGA2ox11	F	AGGACAGGGACACTTCACCT
		R	CCACCCACATCGTTGGATCT
VIT_213s0067g01020.1	VvJOX5	F	TACGCAAACTCCCCCAAGAC
		R	GTGGGGAAGGCCACTTGTTA
VIT_208s0105g00380.1	VvJOX6	F	GATGACGTTTCTGGCCTCCA
		R	ACGATTACCCGATGCTCCAC

## Sheet: Table S3
Supplementary Table S3. Sequence and details of each motif in Figure S3.
Motif	Consensus sequence	Best Possible Match	E-value	Sites	Length
1		ACEEWGFFQVVNHGV	1.9e-635	65	15
2		ZVLSNGRYKSVLHRA	1.6e-582	67	15
3		PHTDPGGJTILLQDD	1.2e-449	65	15
4		VPPLPNAFVVNIGDQ	2.4e-446	68	15
5		SILRLNYYPPCPZPE	5.2e-399	65	15
6		NSEKERLSJAYFYCP	2.2e-343	66	15
7		EEPPLYRSFTWGEYR	3.1e-207	60	15
8		LALKJLELLAESLGL	1e-214	66	15
9		AREFFKLPLEEKLKA	2.3e-175	67	15
10		KKLDWSEYLTLHCSP	2.7e-151	59	15
11		VGGLQVLK	9.3e-136	66	8
12		WPSNPPKFREVVEEY	8.3e-127	37	15
13		SIPVIDLSDLLSGB	4.8e-130	55	14
14		DAVISPAPELV	1.2e-99	56	11
15		HIPERYIRPDSERP	2.2e-97	29	14
16		GYGSRRIGRF	4.4e-62	38	10
17		DGKWVS	2e-60	66	6
18		YSDDPSKTTRLSTSF	2.5e-51	10	15
19		FEQFGKVYQEYCEAM	4.8e-45	11	15
20		KFQPKEPRFEAMKNM	2.3e-43	9	15
21		FWNRGLATESCLDTF	7.7e-37	8	15
22		EFTQKHYRADMKTLE	6.4e-36	8	15
23		EKGYJKKAFHGSKGP	3.5e-27	8	15
24		SAYKSRLGDNRLGLF	3.2e-25	9	15
25		WPEPIVRVQSLSESG	3.9e-30	6	15
26		REYFREFFEDN	2e-19	10	11
27		LTLGLS	1.5e-17	34	6
28		GSYRWGTPTAT	6e-16	6	11
29		KMTKEHYKKCMEQKF	3.6e-15	4	15
30		TKATHFNKALSLIRL	6.6e-14	6	15
31		QQVQEDVKKTGYKVG	9.3e-14	5	15
32		EDYFSNALGED	2.5e-12	23	11
33		DFTSVQELPDSYVW	3.7e-08	7	14
34		IRTQGPRGKSQVESL	2.2e-07	5	15
35		PRNVLSKLLKDEESD	2.3e-07	8	15
36		ANSPKTYE	7.7e-07	6	8
37		GERKYPDFKWS	4.4e-06	4	11
38		YDMASPQAVNSFCDQ	2.2e-05	3	15
39		MPSTLSDVFRSHPJH	0.00019	5	15
40		DASPDYREIMKDYAK	0.0033	6	15
41		KSTFFKENCLP	0.49	4	11
42		KPELMDQARET	4.2	4	11
43		QRKVGESC	1.7	5	8
44		ATAHAAELVR	1.7	3	10
45		RFQDYLKLYATT	11	2	12
46		MDSRTSTILMPPP	37	3	13
47		MVPSTTKLLLTDMV	54	2	14
48		PLIFDPSVLNKQ	100	8	12
49		KTMDEYICQLFK	88	2	12
50		MAEMKKT	190	2	7
